# Supplementary material for: Competitive Adsorptive Mechanism of H2/N2 in LTA/FAU Zeolites by Molecular Simulations and Experiments
Source: Molecules. 2024 Aug 3;29(15):3686. doi: 10.3390/molecules29153686 (PMC11314403; doi:10.3390/molecules29153686)
Supplement: Supplementary file 1 [file molecules-29-03686-s001.zip]

Archive with 1 entries (1 files):
- molecules-3048511-supplementary.pdf
